# Supplementary material for: Mild Heat Stimulating and Microenvironment Reprogramming Hydrogel for Accelerating Diabetic Wound Healing
Source: Gels. 2026 Jun 17;12(6):542. doi: 10.3390/gels12060542 (PMC13298256; doi:10.3390/gels12060542)
Supplement: Supplementary file 1 [file gels-12-00542-s001.zip]

Archive with 1 entries (1 files):
- gels-4370116-supplementary.pdf
